# Supplementary material for: Atomistic Study on the Sintering Process and the Strengthening Mechanism of Al-Graphene System
Source: Materials (Basel). 2022 Apr 4;15(7):2644. doi: 10.3390/ma15072644 (PMC9000460; doi:10.3390/ma15072644)
Supplement: Supplementary file 1 [file materials-15-02644-s001.zip]

Archive with 1 entries (1 files):
- materials-1640480-supplementary.pdf
